# Supplementary material for: The Differential Impact of Neoadjuvant Therapies on the Tumor Microenvironment, Peripheral Biomarkers, and Survival in Pancreatic Cancer: A Retrospective Cohort Study
Source: Cancers (Basel). 2026 May 12;18(10):1567. doi: 10.3390/cancers18101567 (PMC13204183; doi:10.3390/cancers18101567)
Supplement: Supplementary file 1 [file cancers-18-01567-s001.zip]

Archive with 1 entries (1 files):
- cancers-4265321-supplementary.pdf
